# Supplementary material for: A taxonomic study on the genus Ettchellsia Cameron, with descriptions of three new species (Hymenoptera, Megalyridae, Dinapsini)
Source: Zookeys. 2012 Dec 21;(254):99–108. doi: 10.3897/zookeys.254.4182 (PMC3561919; doi:10.3897/zookeys.254.4182)
Supplement: XML Treatment for Ettchellsia [file zookeys.254.4182-treatment1.xml]

<!DOCTYPE tp:taxon-treatment
  PUBLIC "-//TaxonX//DTD Taxonomic Treatment Publishing DTD v0 20100105//EN" "tax-treatment-NSO.dtd">
<tp:taxon-treatment xmlns:tp="http://www.plazi.org/taxpub"><tp:treatment-meta><mixed-citation publication-type="journal"><person-group><name><surname>Mita</surname><given-names>Toshiharu</given-names></name><name><surname>Shaw</surname><given-names>Scott R.</given-names></name></person-group><article-title>A taxonomic study on the genus 
                    <italic>Ettchellsia</italic> Cameron, with descriptions of three new species (Hymenoptera, Megalyridae, Dinapsini)
                </article-title><source>Zookeys</source><day>21</day><month>12</month><year>2012</year><volume>2012</volume><issue>254</issue><fpage>99</fpage><lpage>108</lpage><pub-id pub-id-type="doi">10.3897/zookeys.254.4182</pub-id></mixed-citation></tp:treatment-meta><tp:nomenclature><label>Genus</label><tp:taxon-name>
                        <tp:taxon-name-part taxon-name-part-type="genus">Ettchellsia</tp:taxon-name-part>
                    <object-id xmlns:xlink="http://www.w3.org/1999/xlink" xlink:type="simple">http://species-id.net/wiki/Ettchellsia</object-id>
								</tp:taxon-name><tp:taxon-authority>Cameron, 1909</tp:taxon-authority><tp:nomenclature-citation-list><tp:nomenclature-citation><tp:taxon-name>Ettchellsia</tp:taxon-name><comment>: <xref ref-type="bibr" rid="B2">Cameron 1909</xref>: 208; <xref ref-type="bibr" rid="B1">Baltazar 1961</xref>: 219; <xref ref-type="bibr" rid="B3">He 1991</xref>: 475</comment></tp:nomenclature-citation></tp:nomenclature-citation-list></tp:nomenclature><tp:treatment-sec sec-type="Type species"><title>Type species.</title><p><italic><tp:taxon-name>Ettchellsia piliceps</tp:taxon-name></italic> Cameron, 1909 (monotypic).
                    </p></tp:treatment-sec><tp:treatment-sec sec-type="Diagnosis"><title>Diagnosis.</title><p>Eye margined posteriorly by post-orbital orbital carina; posterior border of mesopleuron smooth, without row of foveae; propodeum bearing unique pattern of longitudinal carinae (<xref ref-type="fig" rid="F4">Figs 12–14</xref>); fuscous banding pattern present on fore wing (<xref ref-type="fig" rid="F1">Figs 1</xref>, <xref ref-type="fig" rid="F2">4</xref>, <xref ref-type="fig" rid="F3">7</xref>) or wing entirely fuscous; fore wing with RS between RS+M and r-rs tubular (<xref ref-type="fig" rid="F2">Fig. 4</xref>); apical part of RS tubular, arched toward stigma (<xref ref-type="fig" rid="F2">Fig. 4</xref>); M+Cu and Cu1 spectral (<xref ref-type="fig" rid="F2">Fig. 4</xref>); hind coxa bearing longitudinal carina; hind tibia rugose (<xref ref-type="fig" rid="F1">Figs 1</xref>, <xref ref-type="fig" rid="F2">4</xref>, <xref ref-type="fig" rid="F3">7</xref>).
                    </p><p>Detail generic character states were discussed by <xref ref-type="bibr" rid="B7">Shaw (1990)</xref> and <xref ref-type="bibr" rid="B9">Vilhelmsen et al. (2010)</xref>.
                    </p></tp:treatment-sec><tp:treatment-sec sec-type="Key to the females of the species of Ettchellsia"><title>Key to the females of the species of <italic><tp:taxon-name>Ettchellsia</tp:taxon-name></italic>
                    </title><table-wrap content-type="key" position="anchor" orientation="portrait"><table><tbody><tr><td rowspan="1" colspan="1">1</td><td rowspan="1" colspan="1">Ocellar triangle smooth, without a longitudinal row of punctures; smooth crescent-shaped depression present on outer margin of each ocellus; wings mostly clear except with some infumation medially and apically, but lacking distinct dark bands</td><td rowspan="1" colspan="1"><italic><tp:taxon-name>Ettchellsia philippinensis</tp:taxon-name></italic> Baltazar
                                    </td></tr><tr><td rowspan="1" colspan="1">–</td><td rowspan="1" colspan="1">Ocellar triangle sculptured with at least one median longitudinal row of punctures (<xref ref-type="fig" rid="F1">Fig. 2</xref>); crescent-shaped depressions absent near ocelli, or depressions irregularly foveate, not smooth; wings with three or four distinct dark bands
                                    </td><td rowspan="1" colspan="1">2</td></tr><tr><td rowspan="1" colspan="1">2</td><td rowspan="1" colspan="1">Vertex strongly flattened, appearing flat in lateral view (<xref ref-type="fig" rid="F4">Fig. 11</xref>); mesonotum more weakly setose, setae not covering surface
                                    </td><td rowspan="1" colspan="1"><italic><tp:taxon-name>Ettchellsia piliceps</tp:taxon-name></italic> Cameron
                                    </td></tr><tr><td rowspan="1" colspan="1">–</td><td rowspan="1" colspan="1">Vertex well-developed and convex, appearing round in lateral view (<xref ref-type="fig" rid="F4">Fig. 10</xref>); mesonotum medially and posteriorly with thick setae largely covering surface
                                    </td><td rowspan="1" colspan="1">3</td></tr><tr><td rowspan="1" colspan="1">3</td><td rowspan="1" colspan="1">Mesoscutum strongly humped (<xref ref-type="fig" rid="F1">Fig. 3</xref>)
                                    </td><td rowspan="1" colspan="1">4</td></tr><tr><td rowspan="1" colspan="1">–</td><td rowspan="1" colspan="1">Mesoscutum not humped (<xref ref-type="fig" rid="F2">Fig. 6</xref>)
                                    </td><td rowspan="1" colspan="1">5</td></tr><tr><td rowspan="1" colspan="1">4</td><td rowspan="1" colspan="1">Median region of propodeum anteriorly strongly narrowed (as in <xref ref-type="fig" rid="F4">Fig. 12</xref>); hind tibia and basitarsi dorsally with long black erect setae, many of which are <!--PageBreak-->longer than the width of the hind tibia; metasoma reddish brown (<xref ref-type="fig" rid="F1">Fig. 1</xref>)
                                    </td><td rowspan="1" colspan="1"><italic><tp:taxon-name>Ettchellsia ignita</tp:taxon-name></italic> Mita &amp; Shaw, sp. n.
                                    </td></tr><tr><td rowspan="1" colspan="1">–</td><td rowspan="1" colspan="1">Median region of propodeum not anteriorly strongly narrowed; hind tibia and basitarsi dorsally with long erect white (not black) setae, most of which are shorter than the width of the hind tibia; metasoma black (as in <xref ref-type="fig" rid="F2">Fig. 4</xref>)
                                    </td><td rowspan="1" colspan="1"><italic><tp:taxon-name>Ettchellsia sinica</tp:taxon-name></italic> He
                                    </td></tr><tr><td rowspan="1" colspan="1">5</td><td rowspan="1" colspan="1">Median region of propodeum medially narrowed (<xref ref-type="fig" rid="F4">Fig. 14</xref>); vertex between posterior ocellus and eye rugose (<xref ref-type="fig" rid="F3">Fig. 8</xref>)
                                    </td><td rowspan="1" colspan="1"><italic><tp:taxon-name>Ettchellsia reidi</tp:taxon-name></italic> Mita &amp; Shaw, sp. n.
                                    </td></tr><tr><td rowspan="1" colspan="1">–</td><td rowspan="1" colspan="1">Median region of propodeum anteriorly weakly narrowed (<xref ref-type="fig" rid="F4">Fig. 13</xref>); vertex between posterior ocellus and eye mostly smooth (<xref ref-type="fig" rid="F2">Fig. 5</xref>)
                                    </td><td rowspan="1" colspan="1"><italic><tp:taxon-name>Ettchellsia nigripes</tp:taxon-name></italic> Mita &amp; Shaw, sp. n.
                                    </td></tr></tbody></table></table-wrap></tp:treatment-sec><tp:treatment-sec><!--Section generated to contain objects referenced in tp:taxon-treatment.--><fig id="F4" position="float" orientation="portrait"><label>Figures 10–14.</label><caption><p>Heads and propodea of <italic><tp:taxon-name>Ettchellsia</tp:taxon-name></italic> spp. <bold>10, 12</bold> <italic><tp:taxon-name>Ettchellsia ignita</tp:taxon-name></italic>, sp. n. <bold>11</bold> <italic><tp:taxon-name>Ettchellsia piliceps</tp:taxon-name></italic> from Borneo <bold>13</bold> <italic><tp:taxon-name>Ettchellsia nigripes</tp:taxon-name></italic>, sp. n. <bold>14</bold> <italic><tp:taxon-name>Ettchellsia reidi</tp:taxon-name></italic>, sp. n. Scale = 0.5 mm.</p></caption><graphic xmlns:xlink="http://www.w3.org/1999/xlink" xlink:href="ZooKeys-254-099-g004.jpg" position="float" orientation="portrait" xlink:type="simple"/></fig><fig id="F1" position="float" orientation="portrait"><label>Figures 1–3.</label><caption><p><italic><tp:taxon-name>Ettchellsia ignita</tp:taxon-name></italic>, sp. n. (holotype). <bold>1</bold> General habitus <bold>2</bold> Head in dorsal view <bold>3</bold> Mesosoma in dorsal view. Scale = 1.0 mm.</p></caption><graphic xmlns:xlink="http://www.w3.org/1999/xlink" xlink:href="ZooKeys-254-099-g001.jpg" position="float" orientation="portrait" xlink:type="simple"/></fig><fig id="F2" position="float" orientation="portrait"><label>Figures 4–6.</label><caption><p><italic><tp:taxon-name>Ettchellsia nigripes</tp:taxon-name></italic>, sp. n. (holotype). <bold>4</bold> General habitus <bold>5</bold> Head in dorsal view <bold>6</bold> Mesosoma in dorsal view. Scale = 1.0 mm.</p></caption><graphic xmlns:xlink="http://www.w3.org/1999/xlink" xlink:href="ZooKeys-254-099-g002.jpg" position="float" orientation="portrait" xlink:type="simple"/></fig><fig id="F3" position="float" orientation="portrait"><label>Figures 7–9.</label><caption><p><italic><tp:taxon-name>Ettchellsia reidi</tp:taxon-name></italic>, sp. n. (holotype). <bold>7</bold> General habitus <bold>8</bold> Head in dorsal view <bold>9</bold> Mesosoma in dorsal view. Scale = 1.0 mm.</p></caption><graphic xmlns:xlink="http://www.w3.org/1999/xlink" xlink:href="ZooKeys-254-099-g003.jpg" position="float" orientation="portrait" xlink:type="simple"/></fig></tp:treatment-sec><ref-list><ref id="B2"><mixed-citation xmlns:xlink="http://www.w3.org/1999/xlink" xlink:type="simple"><!--PageBreak--><person-group><name name-style="western"><surname>Cameron</surname><given-names>P</given-names></name></person-group> (<year>1909</year>)<article-title> Description of a new genus and species of parasitic Hymenoptera, representing a new tribe, from Kuching, Borneo.</article-title><source>Deutsche entomologische Zeitschrift </source><volume>1909</volume>: <fpage>208</fpage>-<lpage>209</lpage>.</mixed-citation></ref><ref id="B1"><mixed-citation xmlns:xlink="http://www.w3.org/1999/xlink" xlink:type="simple"><person-group><name name-style="western"><surname>Baltazar</surname><given-names>CR</given-names></name></person-group> (<year>1961</year>)<article-title> <italic>Ettchellsia philippinensis</italic> sp. nov. (Dinapsinae, Megalyridae, Hymenoptera).</article-title><source>The Philippine Journal of Science </source><volume>90</volume>: <fpage>219</fpage>-<lpage>220</lpage>.</mixed-citation></ref><ref id="B3"><mixed-citation xmlns:xlink="http://www.w3.org/1999/xlink" xlink:type="simple"><person-group><name name-style="western"><surname>He</surname><given-names>J-H</given-names></name></person-group> (<year>1991</year>)<article-title> A new species of the genus <italic>Ettchellsia</italic> Cameron (Hymenoptera: Ichneumonoidea, Megalyridae).</article-title><source>Acta Entomologica Sinica</source><volume>34</volume>(<issue>4</issue>): <fpage>475</fpage>–<lpage>477</lpage>.</mixed-citation></ref><ref id="B7"><mixed-citation xmlns:xlink="http://www.w3.org/1999/xlink" xlink:type="simple"><person-group><name name-style="western"><surname>Shaw</surname><given-names>SR</given-names></name></person-group> (<year>1990</year>)<article-title> Phylogeny and biogeography of the parasitoid wasp family Megalyridae (Hymenoptera).</article-title><source>Journal of Biogeography </source><volume>17</volume>: <fpage>569</fpage>-<lpage>581</lpage>. doi: <ext-link ext-link-type="uri" xlink:href="http://dx.doi.org/10.2307/2845141" xlink:type="simple">10.2307/2845141</ext-link></mixed-citation></ref><ref id="B9"><mixed-citation xmlns:xlink="http://www.w3.org/1999/xlink" xlink:type="simple"><person-group><name name-style="western"><surname>Vilhelmsen</surname><given-names>L</given-names></name><name name-style="western"><surname>Perrichot</surname><given-names>V</given-names></name><name name-style="western"><surname>Shaw</surname><given-names>SR</given-names></name></person-group> (<year>2010</year>)<article-title> Past and present diversity and distribution in the parasitic wasp family Megalyridae (Hymenoptera).</article-title><source>Systematic Entomology </source><volume>35</volume>: <fpage>658</fpage>-<lpage>677</lpage>. doi: <ext-link ext-link-type="uri" xlink:href="http://dx.doi.org/10.1111/j.1365-3113.2010.00537.x" xlink:type="simple">10.1111/j.1365-3113.2010.00537.x</ext-link></mixed-citation></ref></ref-list></tp:taxon-treatment>
