# Supplementary material for: A taxonomic study on the genus Ettchellsia Cameron, with descriptions of three new species (Hymenoptera, Megalyridae, Dinapsini)
Source: Zookeys. 2012 Dec 21;(254):99–108. doi: 10.3897/zookeys.254.4182 (PMC3561919; doi:10.3897/zookeys.254.4182)
Supplement: XML Treatment for Ettchellsia ignita [file zookeys.254.4182-treatment2.xml]

<!DOCTYPE tp:taxon-treatment
  PUBLIC "-//TaxonX//DTD Taxonomic Treatment Publishing DTD v0 20100105//EN" "tax-treatment-NSO.dtd">
<tp:taxon-treatment xmlns:tp="http://www.plazi.org/taxpub"><tp:treatment-meta><mixed-citation publication-type="journal"><person-group><name><surname>Mita</surname><given-names>Toshiharu</given-names></name><name><surname>Shaw</surname><given-names>Scott R.</given-names></name></person-group><article-title>A taxonomic study on the genus 
                    <italic>Ettchellsia</italic> Cameron, with descriptions of three new species (Hymenoptera, Megalyridae, Dinapsini)
                </article-title><source>Zookeys</source><day>21</day><month>12</month><year>2012</year><volume>2012</volume><issue>254</issue><fpage>99</fpage><lpage>108</lpage><pub-id pub-id-type="doi">10.3897/zookeys.254.4182</pub-id></mixed-citation></tp:treatment-meta><tp:nomenclature><tp:taxon-name>
                        <tp:taxon-name-part taxon-name-part-type="genus">Ettchellsia</tp:taxon-name-part>
                        <tp:taxon-name-part taxon-name-part-type="species">ignita</tp:taxon-name-part>
                    <object-id xmlns:xlink="http://www.w3.org/1999/xlink" xlink:type="simple">urn:lsid:zoobank.org:act:5CDAC4E0-568D-4F4A-A72B-63AA5A4051C2</object-id>
								<object-id xmlns:xlink="http://www.w3.org/1999/xlink" xlink:type="simple">http://species-id.net/wiki/Ettchellsia_ignita</object-id>
								</tp:taxon-name><tp:taxon-authority>Mita &amp; Shaw, </tp:taxon-authority><tp:taxon-status xmlns:xlink="http://www.w3.org/1999/xlink" xlink:type="simple">sp. n.</tp:taxon-status><xref ref-type="fig" rid="F1">Figs 1–3</xref><xref ref-type="fig" rid="F4">10, 12</xref></tp:nomenclature><tp:treatment-sec sec-type="Type series"><title>Type series.</title><p>Holotype ♀: “MALAYSIA: Negeri Selangor, Ulu Gombak (Univ. Malaya Field Studies Centre, 220m alt) Malaise trap, 7–11.iv.2007 T. Tsuru &amp; M. Maruyama leg.”, “HOLOTYPE: <italic><tp:taxon-name>Ettchellsia ignita</tp:taxon-name></italic> Mita &amp; Shaw, 2012, sp. n.”. Paratype: 1♂, Sandan, Borneo, Baker leg. The holotype is deposited in the Systematic Entomology, Hokkaido University Museum, Sapporo, Japan (SEHU).The paratype is deposited in the U.S. National Museum of Natural History, Washington D.C, USA (NMNH).
                    </p></tp:treatment-sec><tp:treatment-sec sec-type="Description"><title>Description.</title><p>(Female)Head (<xref ref-type="fig" rid="F1">Figs 1–2</xref>) 1.48 × wider than long, covered with long erect setae and short decumbent setae; frons reticulate; surface around ocellar triangle smooth with rows of punctures behind anterior ocellus and outside of posterior ocelli; vertex reticulate-rugose; eye margined posteriorly by foveate groove and single post-ocular orbital carina; gena sparsely punctate with irregular carinae under orbital carina; occipital carina forming a small depression; clypeus transversely rugose.
                    </p><p>Mesosoma (<xref ref-type="fig" rid="F1">Fig. 3</xref>) entirely covered with short decumbent white setae, but long erect setae also present on dorsal surface; pronotum dorsally forming acute corner; mesoscutum humped, sparsely scattered with small punctures; lateral carina present on anterior mesoscutal surface; axilla and scutellum sparsely scattered with small punctures; metanotum setose; propodeum (<xref ref-type="fig" rid="F4">Fig. 12</xref>) with pair of median, submedian and lateral carinae; median carina wider than other carinae, dorsal surface flattened (<xref ref-type="fig" rid="F4">Fig. 12</xref>); median propodeal region narrower anteriorly, with several transverse carinae, posterior margin dorsally produced; submedian region with three transverse carinae, medially narrowed; lateral region with four transverse carinae.<!--PageBreak-->
                    </p><p>Fore wing (<xref ref-type="fig" rid="F1">Fig. 1</xref>) bearing four transverse dark bands; vein M 1.9 × basal part of RS; erect setae on C 0.2 × those on Sc+R and A.
                    </p><p>Metasoma smooth but anterior surface of 6th metasomal tergite and 7–8th tergites entirely strongly shagreened; ovipositor 2.00 × mesosoma length, apex with small teeth and single knob.</p><p><italic>Color</italic>. Head black; mandible black; antenna brown-black except scape and pedicel brownish; long setae on vertex and gena black, other setae white. Mesosoma black except brown tegula; long erect setae black; fore- and middle legs brown; hind leg with coxa, distal half of femur and distal four tarsomeres brown-black, trochanter and basal part of femur brown, tibia and basitarsus black; long setae on dorsal surface of hind tibia and basitarsus black. Metasoma and ovipositor reddish brown; ovipositor sheath pale brown.
                    </p><p><italic>Measurements</italic>. Head 1.05 mm long, 1.55 mm wide; mesosoma 2.10 mm long; scutum 1.35 mm wide; propodeal disc 0.70 mm long, 1.10 mm wide; fore wing 4.75 mm long; metasoma 2.30 mm long, 1.25 mm wide; ovipositor 4.20 mm long; total body length excluding ovipositor 5.45 mm.
                    </p><p>(Male) Different from female as follows: Body brownish, head dark brown with brown antenna, mesosoma brown, legs testaceous excluding brown hind tarsus, metasoma testaceous; median carinae on propodeum narrower, dorsal surface rounded (as in <xref ref-type="fig" rid="F4">Fig. 13</xref>).
                    </p><p><italic>Measurements</italic>. Head 0.76 mm long, 1.24 mm wide; mesosoma 1.75 mm long; scutum 1.10 mm wide; propodeal disc 0.55 mm long, 0.90 mm wide; fore wing 3.55 mm long; metasoma 1.40 mm long, 0.95 mm wide; total body length 3.77 mm.
                    </p></tp:treatment-sec><tp:treatment-sec sec-type="Distribution"><title>Distribution.</title><p>Peninsular Malaysia; Borneo.</p></tp:treatment-sec><tp:treatment-sec sec-type="Etymology"><title>Etymology.</title><p>This species is named for the reddish coloration of the metasoma.</p></tp:treatment-sec><tp:treatment-sec sec-type="Remarks"><title>Remarks.</title><p>This species is similar to <italic><tp:taxon-name>Ettchellsia sinica</tp:taxon-name></italic> with both having a strongly humped mesoscutum, however, it is distinguished from the latter by the strongly narrowed median region of propodeum (<xref ref-type="fig" rid="F4">Fig. 12</xref>); long erect black setae on hind tibia and basitarsus, many of which are longer than the width of the hind tibia (setae are whitish and shorter in <italic><tp:taxon-name>Ettchellsia sinica</tp:taxon-name></italic>); reddish brown metasoma (<xref ref-type="fig" rid="F1">Fig. 1</xref>) (metasoma is black in <italic><tp:taxon-name>Ettchellsia sinica</tp:taxon-name></italic>).
                    </p><fig id="F1" position="float" orientation="portrait"><label>Figures 1–3.</label><caption><p><italic><tp:taxon-name>Ettchellsia ignita</tp:taxon-name></italic>, sp. n. (holotype). <bold>1</bold> General habitus <bold>2</bold> Head in dorsal view <bold>3</bold> Mesosoma in dorsal view. Scale = 1.0 mm.</p></caption><graphic xmlns:xlink="http://www.w3.org/1999/xlink" xlink:href="ZooKeys-254-099-g001.jpg" position="float" orientation="portrait" xlink:type="simple"/></fig></tp:treatment-sec><tp:treatment-sec><!--Section generated to contain objects referenced in tp:taxon-treatment.--><fig id="F4" position="float" orientation="portrait"><label>Figures 10–14.</label><caption><p>Heads and propodea of <italic><tp:taxon-name>Ettchellsia</tp:taxon-name></italic> spp. <bold>10, 12</bold> <italic><tp:taxon-name>Ettchellsia ignita</tp:taxon-name></italic>, sp. n. <bold>11</bold> <italic><tp:taxon-name>Ettchellsia piliceps</tp:taxon-name></italic> from Borneo <bold>13</bold> <italic><tp:taxon-name>Ettchellsia nigripes</tp:taxon-name></italic>, sp. n. <bold>14</bold> <italic><tp:taxon-name>Ettchellsia reidi</tp:taxon-name></italic>, sp. n. Scale = 0.5 mm.</p></caption><graphic xmlns:xlink="http://www.w3.org/1999/xlink" xlink:href="ZooKeys-254-099-g004.jpg" position="float" orientation="portrait" xlink:type="simple"/></fig></tp:treatment-sec></tp:taxon-treatment>
