# Supplementary material for: A taxonomic study on the genus Ettchellsia Cameron, with descriptions of three new species (Hymenoptera, Megalyridae, Dinapsini)
Source: Zookeys. 2012 Dec 21;(254):99–108. doi: 10.3897/zookeys.254.4182 (PMC3561919; doi:10.3897/zookeys.254.4182)
Supplement: XML Treatment for Ettchellsia nigripes [file zookeys.254.4182-treatment3.xml]

<!DOCTYPE tp:taxon-treatment
  PUBLIC "-//TaxonX//DTD Taxonomic Treatment Publishing DTD v0 20100105//EN" "tax-treatment-NSO.dtd">
<tp:taxon-treatment xmlns:tp="http://www.plazi.org/taxpub"><tp:treatment-meta><mixed-citation publication-type="journal"><person-group><name><surname>Mita</surname><given-names>Toshiharu</given-names></name><name><surname>Shaw</surname><given-names>Scott R.</given-names></name></person-group><article-title>A taxonomic study on the genus 
                    <italic>Ettchellsia</italic> Cameron, with descriptions of three new species (Hymenoptera, Megalyridae, Dinapsini)
                </article-title><source>Zookeys</source><day>21</day><month>12</month><year>2012</year><volume>2012</volume><issue>254</issue><fpage>99</fpage><lpage>108</lpage><pub-id pub-id-type="doi">10.3897/zookeys.254.4182</pub-id></mixed-citation></tp:treatment-meta><tp:nomenclature><tp:taxon-name>
                        <tp:taxon-name-part taxon-name-part-type="genus">Ettchellsia</tp:taxon-name-part>
                        <tp:taxon-name-part taxon-name-part-type="species">nigripes</tp:taxon-name-part>
                    <object-id xmlns:xlink="http://www.w3.org/1999/xlink" xlink:type="simple">urn:lsid:zoobank.org:act:1B9CC5DE-5AAC-483A-A952-B36A84C5DDFE\</object-id>
								<object-id xmlns:xlink="http://www.w3.org/1999/xlink" xlink:type="simple">http://species-id.net/wiki/Ettchellsia_nigripes</object-id>
								</tp:taxon-name><tp:taxon-authority>Mita &amp; Shaw</tp:taxon-authority><tp:taxon-status xmlns:xlink="http://www.w3.org/1999/xlink" xlink:type="simple">sp. n.</tp:taxon-status><xref ref-type="fig" rid="F2">Figs 4–6</xref><xref ref-type="fig" rid="F4">13</xref></tp:nomenclature><tp:treatment-sec sec-type="Holotype"><title>Holotype</title><p>♀: “N. Sulawesi: Prov. Gorontalo, Pegunungan Tilongkabila, Bogani Nani Warta Bone N.P., 31. Jan-16 Feb 2010 (alt. 1200m), K. Takasuka leg. (Malaise trap)”, “HOLOTYPE: <italic><tp:taxon-name>Ettchellsia nigripes</tp:taxon-name></italic> Mita &amp; Shaw, 2012, sp. n.”. The holotype is deposited in the Laboratory of Entomology, Faculty of Agriculture, Tokyo University of Agriculture, Atsugi, Japan.
                    </p></tp:treatment-sec><tp:treatment-sec sec-type="Description"><title>Description.</title><p>(Female)Head (<xref ref-type="fig" rid="F2">Figs 4</xref>–5) 1.60 × wider than long, covered with long erect setae and short decumbent white setae; frons transversely rugose; surface around ocellar triangle smooth with rows of punctures behind anterior ocellus and outside of posterior ocelli; vertex reticulate-rugose; eye margined posteriorly by foveate groove and single post-ocular orbital carina; gena smooth with irregular carina under orbital carina; occipital carina not forming a depression; clypeus punctuate with small punctures.
                    </p><p>Mesosoma (<xref ref-type="fig" rid="F2">Fig. 6</xref>) entirely covered with short decumbent setae, but long erect setae also present on mesonotum; mesoscutum smooth except lateral carina present on anterior surface; dorsal mesoscutal surface not humped; axilla and scutellum smooth; metanotum setose; propodeum (<xref ref-type="fig" rid="F4">Figs. 13</xref>) with pair of median, submedian and lateral carinae; median region narrowed anteriorly, with eight indistinct transverse carinae, posterior margin posteriorly produced; submedian propodeal region converging posteriorly, with two transverse carinae excluding posterior areola; lateral region with two (right side) or four (left side) transverse carinae.
                    </p><p>Fore wing (<xref ref-type="fig" rid="F2">Fig. 4</xref>) bearing four transverse dark bands but separation between second and third bands indistinct; vein M 2.2 × basal part of RS; erect setae on C 1.2 × longer than those on Sc+R, equal to those on vein A.
                    </p><p>Metasoma smooth except anterior surface of 6–8th metasomal tergites shagreened; ovipositor 1.29 × mesosoma length, apex with small teeth and single knob.</p><p><italic>Color</italic>. Body entirely black except tarsi and ovipositor sheath dark brown, ovipositor reddish brown; long setae on vertex, gena, mesonotum and dorsal surface of hind tibia and basitarsus black, other setae white.
                    </p><p><italic>Measurements</italic>. Head 0.80 mm long, 1.55 mm wide; mesosoma 2.15 mm long; scutum 1.35 mm wide; propodeal disc 0.75 mm long, 1.10 mm wide; fore wing 4.85 mm long; metasoma 1.90 mm long, 1.20 mm wide; ovipositor 2.75 mm long; total body length excluding ovipositor 4.85 mm.<!--PageBreak-->
                    </p><p>(Male) Unknown.</p></tp:treatment-sec><tp:treatment-sec sec-type="Distribution"><title>Distribution.</title><p>Sulawesi Island.</p></tp:treatment-sec><tp:treatment-sec sec-type="Etymology"><title>Etymology.</title><p>This species is named for its black legs.</p></tp:treatment-sec><tp:treatment-sec sec-type="Remarks"><title>Remarks.</title><p>This species is similar to <italic><tp:taxon-name>Ettchellsia reidi</tp:taxon-name></italic> Mita &amp; Shaw, sp. n. by the almost flat mesoscutum, however, it is distinguished from the latter by the anteriorly weakly narrowed median region of propodeum (<xref ref-type="fig" rid="F4">Fig. 13</xref>) and the mostly smooth surface between posterior ocellus and eye (<xref ref-type="fig" rid="F2">Fig. 5</xref>).
                    </p><fig id="F2" position="float" orientation="portrait"><label>Figures 4–6.</label><caption><p><italic><tp:taxon-name>Ettchellsia nigripes</tp:taxon-name></italic>, sp. n. (holotype). <bold>4</bold> General habitus <bold>5</bold> Head in dorsal view <bold>6</bold> Mesosoma in dorsal view. Scale = 1.0 mm.</p></caption><graphic xmlns:xlink="http://www.w3.org/1999/xlink" xlink:href="ZooKeys-254-099-g002.jpg" position="float" orientation="portrait" xlink:type="simple"/></fig></tp:treatment-sec><tp:treatment-sec><!--Section generated to contain objects referenced in tp:taxon-treatment.--><fig id="F4" position="float" orientation="portrait"><label>Figures 10–14.</label><caption><p>Heads and propodea of <italic><tp:taxon-name>Ettchellsia</tp:taxon-name></italic> spp. <bold>10, 12</bold> <italic><tp:taxon-name>Ettchellsia ignita</tp:taxon-name></italic>, sp. n. <bold>11</bold> <italic><tp:taxon-name>Ettchellsia piliceps</tp:taxon-name></italic> from Borneo <bold>13</bold> <italic><tp:taxon-name>Ettchellsia nigripes</tp:taxon-name></italic>, sp. n. <bold>14</bold> <italic><tp:taxon-name>Ettchellsia reidi</tp:taxon-name></italic>, sp. n. Scale = 0.5 mm.</p></caption><graphic xmlns:xlink="http://www.w3.org/1999/xlink" xlink:href="ZooKeys-254-099-g004.jpg" position="float" orientation="portrait" xlink:type="simple"/></fig></tp:treatment-sec></tp:taxon-treatment>
