# Supplementary material for: A taxonomic study on the genus Ettchellsia Cameron, with descriptions of three new species (Hymenoptera, Megalyridae, Dinapsini)
Source: Zookeys. 2012 Dec 21;(254):99–108. doi: 10.3897/zookeys.254.4182 (PMC3561919; doi:10.3897/zookeys.254.4182)
Supplement: XML Treatment for Ettchellsia reidi [file zookeys.254.4182-treatment4.xml]

<!DOCTYPE tp:taxon-treatment
  PUBLIC "-//TaxonX//DTD Taxonomic Treatment Publishing DTD v0 20100105//EN" "tax-treatment-NSO.dtd">
<tp:taxon-treatment xmlns:tp="http://www.plazi.org/taxpub"><tp:treatment-meta><mixed-citation publication-type="journal"><person-group><name><surname>Mita</surname><given-names>Toshiharu</given-names></name><name><surname>Shaw</surname><given-names>Scott R.</given-names></name></person-group><article-title>A taxonomic study on the genus 
                    <italic>Ettchellsia</italic> Cameron, with descriptions of three new species (Hymenoptera, Megalyridae, Dinapsini)
                </article-title><source>Zookeys</source><day>21</day><month>12</month><year>2012</year><volume>2012</volume><issue>254</issue><fpage>99</fpage><lpage>108</lpage><pub-id pub-id-type="doi">10.3897/zookeys.254.4182</pub-id></mixed-citation></tp:treatment-meta><tp:nomenclature><tp:taxon-name>
                        <tp:taxon-name-part taxon-name-part-type="genus">Ettchellsia</tp:taxon-name-part>
                        <tp:taxon-name-part taxon-name-part-type="species">reidi</tp:taxon-name-part>
                    <object-id xmlns:xlink="http://www.w3.org/1999/xlink" xlink:type="simple">urn:lsid:zoobank.org:act:403B45A6-E102-41E7-8A52-EBDC05C98BED</object-id>
								<object-id xmlns:xlink="http://www.w3.org/1999/xlink" xlink:type="simple">http://species-id.net/wiki/Ettchellsia_reidi</object-id>
								</tp:taxon-name><tp:taxon-authority>Mita &amp; Shaw, </tp:taxon-authority><tp:taxon-status xmlns:xlink="http://www.w3.org/1999/xlink" xlink:type="simple">sp. n.</tp:taxon-status><xref ref-type="fig" rid="F3">Figs 7–9</xref><xref ref-type="fig" rid="F4">14</xref></tp:nomenclature><tp:treatment-sec sec-type="Type series"><title>Type series.</title><p>Holotype ♀: “Sungai Sibau, nr entrance to Betung, Kerihun NP. ca. 4 km upstream, Kampung Putan. 21–27 Jun 1996, 70-90m. Chris Reid. IIS 967005”, “20 yr. old lading, closed forest, Pan traps (yellow), <named-content xmlns:xlink="http://www.w3.org/1999/xlink" content-type="dwc:verbatimCoordinates" xlink:type="simple">1°03'13"N, 113°00'56"E</named-content>”, “SEM”, “HOLOTYPE: <italic><tp:taxon-name>Ettchellsia reidi</tp:taxon-name></italic> Mita &amp; Shaw, 2012”. Paratype: 1♀, same data as above, but Pan traps (yellow) 2:9, without label of “SEM”. The holotype is deposited in the Museum Zoologi Bogor (MZB), the national museum of Indonesia. The paratype is deposited in the Royal Ontario Museum (ROM) Toronto, Canada.
                    </p></tp:treatment-sec><tp:treatment-sec sec-type="Description"><title>Description.</title><p>(Female) Head (<xref ref-type="fig" rid="F3">Figs 7</xref>–8) 1.53–1.56 × wider than long, covered with long erect setae and short decumbent white setae; frons transversely rugose; surface around ocellar triangle rugose with rows of punctures behind anterior ocellus and outside of posterior ocelli, but lateral row indistinct among other sculptures; vertex <!--PageBreak-->reticulate rugose; eye margined posteriorly by foveate groove and single post-ocular orbital carina; gena smooth with irregular carinae under orbital carina; occipital carina dorso-laterally with a small depression; clypeus smooth.
                    </p><p>Mesosoma (<xref ref-type="fig" rid="F3">Fig. 9</xref>) entirely covered with short decumbent setae, but long erect setae also present on mesonotum; mesoscutum smooth; lateral carina present on anterior<!--PageBreak--> surface; dorsal surface not swollen; axilla and scutellum smooth; metanotum setose; propodeum (<xref ref-type="fig" rid="F4">Fig. 14</xref>) with pair of median, submedian and lateral carinae; median propodeal region narrower centrally, with a few transverse carinae in holotype, carinae indistinct in a paratype; posterior margin dorsally producing; submedian region smooth excluding posterior areola, parallel-sided; lateral region with at most four transverse carinae but keels sometimes indistinct.
                    </p><p>Fore wing (<xref ref-type="fig" rid="F3">Fig. 7</xref>) bearing three transverse dark bands with clear spot around Rs+M; vein M 1.6–1.7 × basal part of RS; erect setae on C 2.0 × those on Sc+R, 1.2 × those on A.
                    </p><p>Metasoma smooth except anterior surface of 6–8th metasomal tergites shagreened; ovipositor 1.34–1.45 × mesosoma length, apex with small teeth and single knob.</p><p><italic>Color</italic>.Head black; mandible dark brown; antenna dark brown except scape, pedicel and 5–8th flagellomeres brown; long setae on vertex, gena black. Mesosoma black; long setae on mesonotum black; legs black except tarsi brownish; long setae on dorsal surface of hind tibia and basitarsus black. Metasoma brownish black; ovipositor and ovipositor sheath dark brown.
                    </p><p><italic>Measurements</italic>. Head 0.80–1.10 mm long, 1.25–1.65 mm wide; mesosoma 1.55–2.20 mm long; scutum 0.95–1.30 mm wide; propodeal disc 0.65–0.85 mm long, 0.85–1.10 mm wide; fore wing 3.50–4.90 mm long; metasoma 1.55–2.35 mm long, 0.85–1.25 mm wide; ovipositor 2.25–2.95 mm long; total body length excluding ovipositor 3.75–5.45 mm.
                    </p><p>(Male) Unknown.</p></tp:treatment-sec><tp:treatment-sec sec-type="Distribution"><title>Distribution.</title><p>Kalimantan Barat, Borneo.</p></tp:treatment-sec><tp:treatment-sec sec-type="Etymology"><title>Etymology.</title><p>The species name is dedicated to the collector of the types, Chris Reid, a coleopterist working at the Australian Museum, Sydney.</p></tp:treatment-sec><tp:treatment-sec sec-type="Remarks"><title>Remarks.</title><p>The specimens were collected as part of the Insects of Indonesia Project, a collaboration of the ROM with the MZB. This species is similar to <italic><tp:taxon-name>Ettchellsia nigripes</tp:taxon-name></italic> Mita &amp; Shaw, sp. n. About identification of the two species, see the remarks of <italic><tp:taxon-name>Ettchellsia nigripes</tp:taxon-name></italic>.
                    </p><fig id="F3" position="float" orientation="portrait"><label>Figures 7–9.</label><caption><p><italic><tp:taxon-name>Ettchellsia reidi</tp:taxon-name></italic>, sp. n. (holotype). <bold>7</bold> General habitus <bold>8</bold> Head in dorsal view <bold>9</bold> Mesosoma in dorsal view. Scale = 1.0 mm.</p></caption><graphic xmlns:xlink="http://www.w3.org/1999/xlink" xlink:href="ZooKeys-254-099-g003.jpg" position="float" orientation="portrait" xlink:type="simple"/></fig><fig id="F4" position="float" orientation="portrait"><label>Figures 10–14.</label><caption><p>Heads and propodea of <italic><tp:taxon-name>Ettchellsia</tp:taxon-name></italic> spp. <bold>10, 12</bold> <italic><tp:taxon-name>Ettchellsia ignita</tp:taxon-name></italic>, sp. n. <bold>11</bold> <italic><tp:taxon-name>Ettchellsia piliceps</tp:taxon-name></italic> from Borneo <bold>13</bold> <italic><tp:taxon-name>Ettchellsia nigripes</tp:taxon-name></italic>, sp. n. <bold>14</bold> <italic><tp:taxon-name>Ettchellsia reidi</tp:taxon-name></italic>, sp. n. Scale = 0.5 mm.</p></caption><graphic xmlns:xlink="http://www.w3.org/1999/xlink" xlink:href="ZooKeys-254-099-g004.jpg" position="float" orientation="portrait" xlink:type="simple"/></fig></tp:treatment-sec></tp:taxon-treatment>
